# Supplementary material for: Theoretical Prediction of the Anti-Icing Activity of Two-Dimensional Ice I
Source: Molecules. 2023 Aug 20;28(16):6145. doi: 10.3390/molecules28166145 (PMC10459863; doi:10.3390/molecules28166145)
Supplement: Supplementary file 1 [file molecules-28-06145-s001.zip]

Archive with 4 entries (4 files):
- Video S2 Adsorption of HF monomer on 2D ice surface.mp4
- Video S3 The interfacial effect between 3D ice and 2D ice.mp4
- Video S4 The interfacial effect between two 3D ice films.mp4
- Video S1 Adsorption of H2O monomer on 2D ice surface.mp4
